# Supplementary material for: Bisphenols, Toxic Elements, and Potentially Toxic Elements in Ready-to-Eat Fish and Meat Foods and Their Associated Risks for Human Health
Source: Toxics. 2025 May 25;13(6):433. doi: 10.3390/toxics13060433 (PMC12196756; doi:10.3390/toxics13060433)
Supplement: Supplementary file 1 [file toxics-13-00433-s001.zip]

Archive with 1 entries (1 files):
- toxics-3596347-supplementary.pdf
